# Supplementary material for: Combining High-Pressure NMR and Geometrical Sampling to Obtain a Full Topological Description of Protein Folding Landscapes: Application to the Folding of Two MAX Effectors from Magnaporthe oryzae
Source: Int J Mol Sci. 2022 May 13;23(10):5461. doi: 10.3390/ijms23105461 (PMC9141691; doi:10.3390/ijms23105461)
Supplement: Supplementary file 1 [file ijms-23-05461-s001.zip]

Archive with 1 entries (1 files):
- ijms-1703794-supplementary 2.pdf
